# Supplementary material for: Panoramic analysis of the biological function and clinical value of SLC38A2 in human cancers: a study based on pan-cancer and single-cell analysis
Source: Front Genet. 2025 Sep 17;16:1658299. doi: 10.3389/fgene.2025.1658299 (PMC12483874; doi:10.3389/fgene.2025.1658299)
Supplement: Supplementary file 1 [file Table2.xlsx]

## Sheet: SheetName
symbol	drug	cor	fdr	entrez
SLC38A2	16-beta-bromoandrosterone	0.0240926	0.659742	54407
SLC38A2	1S,3R-RSL-3	-0.00611476	0.901207	54407
SLC38A2	3-Cl-AHPC	0.0476978	0.240435	54407
SLC38A2	968	0.0121443	0.99849	54407
SLC38A2	A-804598	-0.114344	0.370326	54407
SLC38A2	AA-COCF3	0.0724615	0.0850984	54407
SLC38A2	ABT-199	0.033136	0.59126	54407
SLC38A2	ABT-737	0.114342	0.0076538	54407
SLC38A2	AC55649	-0.00773378	0.968311	54407
SLC38A2	AGK-2	-0.00367954	0.994575	54407
SLC38A2	AM-580	-0.0236942	0.696972	54407
SLC38A2	AT-406	-0.00303242	0.983394	54407
SLC38A2	AT13387	-0.000172357	0.997817	54407
SLC38A2	AT7867	-0.0128627	0.78827	54407
SLC38A2	AZ-3146	-0.00985296	0.843217	54407
SLC38A2	AZD1480	-0.0653758	0.383353	54407
SLC38A2	AZD4547	-0.0698784	0.135806	54407
SLC38A2	AZD6482	0.0567197	0.323288	54407
SLC38A2	AZD7545	0.00709627	0.892832	54407
SLC38A2	AZD7762	-0.0413736	0.31186	54407
SLC38A2	AZD8055	-0.0108459	0.814567	54407
SLC38A2	B02	-0.0300252	0.491515	54407
SLC38A2	BCL-LZH-4	-0.04486	0.848864	54407
SLC38A2	BEC	-0.132967	0.999979	54407
SLC38A2	BI-2536	0.0794507	0.0359251	54407
SLC38A2	BIBR-1532	-0.00220486	0.972258	54407
SLC38A2	BIRB-796	0.0759022	0.0928567	54407
SLC38A2	BIX-01294	0.107843	0.00558561	54407
SLC38A2	BMS-195614	-0.00153332	0.988448	54407
SLC38A2	BMS-270394	0.0478188	0.314596	54407
SLC38A2	BMS-345541	0.0236184	0.576503	54407
SLC38A2	BMS-536924	-0.0777158	0.123273	54407
SLC38A2	BMS-754807	-0.00215682	0.971039	54407
SLC38A2	BRD-A02303741	0.0246686	0.687304	54407
SLC38A2	BRD-A05715709	-0.0943702	0.512821	54407
SLC38A2	BRD-A71883111	0.0187956	0.708348	54407
SLC38A2	BRD-A86708339	0.0923709	0.128609	54407
SLC38A2	BRD-A94377914	0.0666662	0.255975	54407
SLC38A2	BRD-K01737880	0.0326116	0.901191	54407
SLC38A2	BRD-K02251932	0.0359441	0.517642	54407
SLC38A2	BRD-K02492147	-0.0121377	0.865598	54407
SLC38A2	BRD-K04800985	0.0822437	0.99881	54407
SLC38A2	BRD-K09344309	0.0726382	0.897462	54407
SLC38A2	BRD-K09587429	-0.0559122	0.385309	54407
SLC38A2	BRD-K11533227	0.0761458	0.0819046	54407
SLC38A2	BRD-K13999467	0.0281843	0.556831	54407
SLC38A2	BRD-K14844214	0.0644098	0.337953	54407
SLC38A2	BRD-K16147474	-0.0190895	0.966791	54407
SLC38A2	BRD-K17060750	-0.0357395	0.511332	54407
SLC38A2	BRD-K19103580	0.0879302	0.0613192	54407
SLC38A2	BRD-K24690302	0.110161	0.00776913	54407
SLC38A2	BRD-K26531177	0.0930527	0.0241133	54407
SLC38A2	BRD-K27224038	-0.0229698	0.948156	54407
SLC38A2	BRD-K27986637	0.11311	0.43466	54407
SLC38A2	BRD-K28456706	0.0322755	0.478209	54407
SLC38A2	BRD-K29086754	-0.0322482	0.902651	54407
SLC38A2	BRD-K29313308	0.0424805	0.347097	54407
SLC38A2	BRD-K30019337	0.0183736	0.967291	54407
SLC38A2	BRD-K30748066	0.0222201	0.922076	54407
SLC38A2	BRD-K33199242	0.00979185	0.989338	54407
SLC38A2	BRD-K33514849	0.130651	0.999288	54407
SLC38A2	BRD-K34099515	-0.102999	0.867518	54407
SLC38A2	BRD-K34222889	0.0759075	0.0516412	54407
SLC38A2	BRD-K34485477	0.0124937	0.998562	54407
SLC38A2	BRD-K35604418	0.0460898	0.265242	54407
SLC38A2	BRD-K37390332	0.0336196	0.891909	54407
SLC38A2	BRD-K41334119	-0.0787231	0.898442	54407
SLC38A2	BRD-K41597374	0.0767245	0.0595847	54407
SLC38A2	BRD-K42260513	-0.0795742	0.973398	54407
SLC38A2	BRD-K44224150	0.0132869	0.998293	54407
SLC38A2	BRD-K45681478	0.130483	0.00213736	54407
SLC38A2	BRD-K48334597	0.0852105	0.462068	54407
SLC38A2	BRD-K48477130	-0.0106001	0.964024	54407
SLC38A2	BRD-K49290616	-0.0138207	0.980899	54407
SLC38A2	BRD-K50799972	-0.0541731	0.434081	54407
SLC38A2	BRD-K51490254	0.0668955	0.118849	54407
SLC38A2	BRD-K51831558	0.101991	0.140994	54407
SLC38A2	BRD-K52037352	0.0433143	0.518634	54407
SLC38A2	BRD-K55116708	-0.0326565	0.510416	54407
SLC38A2	BRD-K61166597	0.0547342	0.186129	54407
SLC38A2	BRD-K63431240	-0.0553047	0.215117	54407
SLC38A2	BRD-K64610608	-0.0742184	0.479959	54407
SLC38A2	BRD-K66453893	0.0526439	0.184092	54407
SLC38A2	BRD-K66532283	0.0864518	0.0333032	54407
SLC38A2	BRD-K70511574	0.0370019	0.363393	54407
SLC38A2	BRD-K71781559	0.0432985	0.988194	54407
SLC38A2	BRD-K75293299	0.0309522	0.924285	54407
SLC38A2	BRD-K78574327	-0.0701606	0.970056	54407
SLC38A2	BRD-K80183349	0.0991678	0.0120699	54407
SLC38A2	BRD-K84807411	-0.0248577	0.947064	54407
SLC38A2	BRD-K85133207	0.110977	0.00929114	54407
SLC38A2	BRD-K86535717	-0.0471283	0.904436	54407
SLC38A2	BRD-K88742110	0.0282201	0.534269	54407
SLC38A2	BRD-K90370028	-0.0342149	0.950652	54407
SLC38A2	BRD-K92856060	0.0325293	0.46987	54407
SLC38A2	BRD-K96431673	-0.11068	0.985799	54407
SLC38A2	BRD-K96970199	-0.00561349	0.998764	54407
SLC38A2	BRD-K97651142	0.0408818	0.355008	54407
SLC38A2	BRD-K99006945	0.00129393	0.989734	54407
SLC38A2	BRD-M00053801	-0.0246124	0.84625	54407
SLC38A2	BRD1378	0.0206906	0.881138	54407
SLC38A2	BRD1812	0.0483583	0.2509	54407
SLC38A2	BRD1835	0.0449109	0.367961	54407
SLC38A2	BRD4132	-0.0267382	0.704305	54407
SLC38A2	BRD5468	0.0155311	0.894861	54407
SLC38A2	BRD6340	0.0283242	0.508112	54407
SLC38A2	BRD8899	-0.00234782	0.989827	54407
SLC38A2	BRD8958	0.0493263	0.982209	54407
SLC38A2	BRD9647	0.044349	0.408599	54407
SLC38A2	BRD9876	-0.00374953	0.963262	54407
SLC38A2	BYL-719	-0.0572071	0.40632	54407
SLC38A2	Bax channel blocker	0.0916172	0.0368003	54407
SLC38A2	C6-ceramide	0.0155426	0.915014	54407
SLC38A2	CAL-101	0.0129672	0.872411	54407
SLC38A2	CAY10576	-0.128063	0.0481475	54407
SLC38A2	CAY10594	0.0116941	0.877097	54407
SLC38A2	CAY10618	0.00326882	0.946998	54407
SLC38A2	CBB-1007	-0.000821777	0.997343	54407
SLC38A2	CCT036477	0.0311879	0.460751	54407
SLC38A2	CD-1530	0.0656842	0.218207	54407
SLC38A2	CD-437	0.0461604	0.254701	54407
SLC38A2	CHIR-99021	-0.00177559	0.973867	54407
SLC38A2	CHM-1	0.0600345	0.124486	54407
SLC38A2	CI-976	0.0309069	0.850585	54407
SLC38A2	CID-5951923	0.00395968	0.977413	54407
SLC38A2	CIL41	-0.0369392	0.638035	54407
SLC38A2	CIL55	-0.080925	0.707763	54407
SLC38A2	CIL55A	-0.00724842	0.923089	54407
SLC38A2	CIL56	0.041668	0.524337	54407
SLC38A2	CIL70	-0.0105246	0.884165	54407
SLC38A2	COL-3	0.114066	0.012624	54407
SLC38A2	CR-1-31B	0.0893214	0.0180389	54407
SLC38A2	Ch-55	0.0102378	0.868988	54407
SLC38A2	Compound 1541A	-0.00182569	0.984131	54407
SLC38A2	Compound 23 citrate	0.0408709	0.323564	54407
SLC38A2	Compound 7d-cis	0.0484475	0.286918	54407
SLC38A2	DBeQ	0.020686	0.668196	54407
SLC38A2	DNMDP	-0.0036949	0.971237	54407
SLC38A2	ELCPK	0.00538	0.943394	54407
SLC38A2	ETP-46464	-0.0248562	0.688832	54407
SLC38A2	EX-527	0.028826	0.831139	54407
SLC38A2	FGIN-1-27	0.0356413	0.811023	54407
SLC38A2	FQI-1	0.00713554	0.914132	54407
SLC38A2	FQI-2	0.053446	0.176332	54407
SLC38A2	FSC231	0.0854932	0.99945	54407
SLC38A2	GANT-61	-0.0138805	0.854364	54407
SLC38A2	GDC-0879	0.0282384	0.653124	54407
SLC38A2	GDC-0941	0.0120196	0.828023	54407
SLC38A2	GMX-1778	0.0542364	0.205127	54407
SLC38A2	GSK-3 inhibitor IX	0.00872209	0.864333	54407
SLC38A2	GSK-J4	0.0720858	0.694768	54407
SLC38A2	GSK1059615	-0.0307981	0.926882	54407
SLC38A2	GSK2636771	0.0471752	0.637424	54407
SLC38A2	GSK4112	0.0401181	0.441075	54407
SLC38A2	GSK461364	0.0509852	0.199755	54407
SLC38A2	GSK525762A	0.102912	0.00694938	54407
SLC38A2	GW-405833	0.105754	0.00633941	54407
SLC38A2	GW-843682X	0.0394233	0.365267	54407
SLC38A2	HBX-41108	0.0997554	0.0620022	54407
SLC38A2	HC-067047	0.0044355	0.957987	54407
SLC38A2	HLI 373	0.00590073	0.905898	54407
SLC38A2	I-BET151	0.14114	0.00015529	54407
SLC38A2	IC-87114	-0.0129661	0.889297	54407
SLC38A2	IPR-456	0.00153213	0.995275	54407
SLC38A2	ISOX	0.109582	0.00440261	54407
SLC38A2	IU1	-0.00890491	0.943375	54407
SLC38A2	JQ-1	0.088056	0.0218299	54407
SLC38A2	JW-480	-0.0277776	0.884037	54407
SLC38A2	JW-55	-0.0307554	0.839006	54407
SLC38A2	JW-74	-0.0572338	0.516412	54407
SLC38A2	KH-CB19	0.0141474	0.917267	54407
SLC38A2	KHS101	0.024407	0.602624	54407
SLC38A2	KPT185	-0.000383418	0.994862	54407
SLC38A2	KU 0060648	0.0181123	0.692815	54407
SLC38A2	KU-0063794	-0.0112671	0.806926	54407
SLC38A2	KU-55933	0.00640889	0.900144	54407
SLC38A2	KU-60019	0.0375266	0.371287	54407
SLC38A2	KW-2449	-0.0325381	0.430982	54407
SLC38A2	KX2-391	0.0565069	0.15472	54407
SLC38A2	Ki8751	-0.00513415	0.929372	54407
SLC38A2	Ko-143	0.104203	0.00900559	54407
SLC38A2	L-685458	-0.00219025	0.979475	54407
SLC38A2	LE-135	0.0167805	0.738869	54407
SLC38A2	LRRK2-IN-1	0.116572	0.011028	54407
SLC38A2	LY-2157299	-0.0370347	0.898082	54407
SLC38A2	LY-2183240	0.0477731	0.224962	54407
SLC38A2	MG-132	0.0819274	0.330778	54407
SLC38A2	MGCD-265	0.052715	0.194593	54407
SLC38A2	MI-1	-0.0374477	0.678382	54407
SLC38A2	MI-2	0.0591404	0.40136	54407
SLC38A2	MK-0752	-0.0606167	0.389918	54407
SLC38A2	MK-1775	-0.0224084	0.603633	54407
SLC38A2	MK-2206	0.076339	0.0787064	54407
SLC38A2	ML006	0.00523098	0.93835	54407
SLC38A2	ML029	0.0310169	0.524073	54407
SLC38A2	ML031	0.0355692	0.442208	54407
SLC38A2	ML050	0.0832612	0.0506905	54407
SLC38A2	ML083	0.0199766	0.897361	54407
SLC38A2	ML162	-0.0160364	0.739025	54407
SLC38A2	ML203	0.0774771	0.128468	54407
SLC38A2	ML210	0.00712465	0.882891	54407
SLC38A2	ML239	-0.02849	0.54943	54407
SLC38A2	ML258	-0.00139849	0.993812	54407
SLC38A2	ML311	0.043819	0.271084	54407
SLC38A2	ML312	-0.00613995	0.99784	54407
SLC38A2	ML320	0.0320912	0.530469	54407
SLC38A2	ML334 diastereomer	-0.0339037	0.677068	54407
SLC38A2	MLN2238	0.0619079	0.125028	54407
SLC38A2	MLN2480	0.100136	0.264216	54407
SLC38A2	MST-312	0.0700081	0.0758469	54407
SLC38A2	Mdivi-1	-0.0528456	0.224657	54407
SLC38A2	Merck60	0.0487795	0.220073	54407
SLC38A2	N9-isopropylolomoucine	0.0373431	0.388202	54407
SLC38A2	NPC-26	0.0697639	0.493266	54407
SLC38A2	NSC 74859	0.0120585	0.855778	54407
SLC38A2	NSC19630	0.0618917	0.219467	54407
SLC38A2	NSC23766	-0.0423221	0.324535	54407
SLC38A2	NSC30930	-0.0737975	0.261817	54407
SLC38A2	NSC48300	-0.00238228	0.958133	54407
SLC38A2	NSC632839	-0.0403806	0.318099	54407
SLC38A2	NSC95397	0.087386	0.0350596	54407
SLC38A2	NVP-231	0.00857309	0.847755	54407
SLC38A2	NVP-ADW742	0.0181353	0.727575	54407
SLC38A2	NVP-BEZ235	-0.0593702	0.252475	54407
SLC38A2	NVP-BSK805	-0.00107753	0.981375	54407
SLC38A2	NVP-TAE684	-0.058042	0.225531	54407
SLC38A2	O-6-benzylguanine	-0.0128703	0.94139	54407
SLC38A2	OSI-027	-0.0487604	0.275478	54407
SLC38A2	OSI-930	0.00211199	0.969875	54407
SLC38A2	PAC-1	0.0949465	0.0178035	54407
SLC38A2	PD 153035	-0.0346215	0.597216	54407
SLC38A2	PD318088	-0.0579225	0.230343	54407
SLC38A2	PDMP	0.0590329	0.179944	54407
SLC38A2	PF-184	0.0246564	0.565678	54407
SLC38A2	PF-3758309	0.0965776	0.0906747	54407
SLC38A2	PF-4800567 hydrochloride	0.0375961	0.999586	54407
SLC38A2	PF-543	-0.0404641	0.411883	54407
SLC38A2	PF-573228	-0.0265499	0.545374	54407
SLC38A2	PF-750	0.0353046	0.488774	54407
SLC38A2	PHA-793887	0.00986178	0.817271	54407
SLC38A2	PI-103	0.0151215	0.751657	54407
SLC38A2	PIK-93	-0.0150672	0.75256	54407
SLC38A2	PL-DI	0.0940854	0.0156417	54407
SLC38A2	PLX-4720	-0.0188572	0.83858	54407
SLC38A2	PRIMA-1	0.0911076	0.0221554	54407
SLC38A2	PRIMA-1-Met	0.0772936	0.273543	54407
SLC38A2	PRL-3 inhibitor I	-0.0382847	0.785844	54407
SLC38A2	PX-12	0.0942325	0.014642	54407
SLC38A2	PYR-41	0.0169007	0.784878	54407
SLC38A2	QS-11	-0.00468796	0.989393	54407
SLC38A2	QW-BI-011	0.13171	0.139746	54407
SLC38A2	R428	-0.0345837	0.541611	54407
SLC38A2	RAF265	0.000942161	0.98995	54407
SLC38A2	RG-108	0.0214887	0.685583	54407
SLC38A2	RITA	0.0863401	0.0378861	54407
SLC38A2	RO4929097	0.175323	0.015764	54407
SLC38A2	Repligen 136	0.0448747	0.321404	54407
SLC38A2	SB-225002	0.00819323	0.848627	54407
SLC38A2	SB-431542	-0.0547983	0.565581	54407
SLC38A2	SB-525334	0.0823977	0.0889837	54407
SLC38A2	SB-743921	0.0853802	0.0242572	54407
SLC38A2	SCH-529074	0.166099	0.000123524	54407
SLC38A2	SCH-79797	0.0240992	0.573999	54407
SLC38A2	SGX-523	-0.0908668	0.0868098	54407
SLC38A2	SID 26681509	-0.0811402	0.0724162	54407
SLC38A2	SJ-172550	-0.041612	0.720146	54407
SLC38A2	SKI-II	0.00337472	0.952302	54407
SLC38A2	SMER-3	0.0492814	0.298898	54407
SLC38A2	SN-38	0.0362495	0.456522	54407
SLC38A2	SNS-032	0.000743539	0.98825	54407
SLC38A2	SNX-2112	-0.024742	0.539939	54407
SLC38A2	SR-II-138A	0.0507342	0.186369	54407
SLC38A2	SR1001	-0.041554	0.571463	54407
SLC38A2	SR8278	0.00259169	0.995712	54407
SLC38A2	SRT-1720	0.0900783	0.0406242	54407
SLC38A2	STF-31	0.0372812	0.394982	54407
SLC38A2	SU11274	0.0940977	0.0197579	54407
SLC38A2	SZ4TA2	-0.0305575	0.828075	54407
SLC38A2	StemRegenin 1	0.028881	0.510581	54407
SLC38A2	TG-100-115	-0.000461409	0.995029	54407
SLC38A2	TG-101348	-0.0236208	0.603079	54407
SLC38A2	TGX-221	0.0328726	0.693259	54407
SLC38A2	TPCA-1	-0.0328966	0.442484	54407
SLC38A2	TW-37	0.0548153	0.190492	54407
SLC38A2	UNC0321	-0.0687228	0.476706	54407
SLC38A2	UNC0638	0.0299514	0.526036	54407
SLC38A2	VAF-347	-0.0235997	0.754458	54407
SLC38A2	VER-155008	0.00926533	0.850969	54407
SLC38A2	VU0155056	0.00803788	0.988418	54407
SLC38A2	WAY-362450	0.026355	0.998521	54407
SLC38A2	WP1130	0.0383445	0.375771	54407
SLC38A2	WZ4002	-0.01015	0.915172	54407
SLC38A2	WZ8040	0.0546441	0.296289	54407
SLC38A2	XL765	0.0561359	0.333082	54407
SLC38A2	YK 4-279	0.0221825	0.594589	54407
SLC38A2	YM-155	0.000662495	0.99077	54407
SLC38A2	ZSTK474	0.0240971	0.694662	54407
SLC38A2	abiraterone	-0.0283849	0.870177	54407
SLC38A2	afatinib	-0.0258498	0.627347	54407
SLC38A2	alisertib	-0.0250578	0.557874	54407
SLC38A2	alvocidib	0.10096	0.0843927	54407
SLC38A2	apicidin	0.115703	0.00217364	54407
SLC38A2	austocystin D	0.0889358	0.0522798	54407
SLC38A2	avicin D	-0.169977	0.021143	54407
SLC38A2	avrainvillamide	0.0215676	0.698281	54407
SLC38A2	axitinib	-0.0473494	0.249284	54407
SLC38A2	azacitidine	-0.0103199	0.857151	54407
SLC38A2	bafilomycin A1	-0.047109	0.948294	54407
SLC38A2	barasertib	-0.0125121	0.782245	54407
SLC38A2	bardoxolone methyl	0.0305535	0.50034	54407
SLC38A2	belinostat	0.215993	6.7504e-05	54407
SLC38A2	bendamustine	0.029698	0.52216	54407
SLC38A2	betulinic acid	0.0520004	0.738786	54407
SLC38A2	bexarotene	0.0866667	0.0429933	54407
SLC38A2	birinapant	-0.0237629	0.758628	54407
SLC38A2	blebbistatin	0.0499529	0.949141	54407
SLC38A2	bleomycin A2	-0.13228	0.00590068	54407
SLC38A2	bortezomib	0.0560892	0.172919	54407
SLC38A2	bosutinib	-0.0516255	0.224998	54407
SLC38A2	brefeldin A	0.0339924	0.481974	54407
SLC38A2	brivanib	0.056645	0.173879	54407
SLC38A2	cabozantinib	0.01199	0.845855	54407
SLC38A2	canertinib	0.0167565	0.760085	54407
SLC38A2	cediranib	-0.0254945	0.866306	54407
SLC38A2	ceranib-2	-0.0112145	0.795089	54407
SLC38A2	cerulenin	0.118307	0.00214867	54407
SLC38A2	chlorambucil	0.0872812	0.0275958	54407
SLC38A2	ciclopirox	0.0566833	0.14207	54407
SLC38A2	ciclosporin	0.00277484	0.968708	54407
SLC38A2	cimetidine	0.0534959	0.972471	54407
SLC38A2	clofarabine	0.0735009	0.0554202	54407
SLC38A2	crizotinib	0.00241552	0.958727	54407
SLC38A2	cucurbitacin I	0.0496591	0.249701	54407
SLC38A2	curcumin	-0.0157569	0.718173	54407
SLC38A2	cyanoquinoline 11	-0.0289131	0.784064	54407
SLC38A2	cyclophosphamide	0.06396	0.993392	54407
SLC38A2	cytarabine hydrochloride	0.120205	0.00141832	54407
SLC38A2	cytochalasin B	-0.0517628	0.325676	54407
SLC38A2	dabrafenib	0.0737101	0.331536	54407
SLC38A2	dacarbazine	0.0302585	0.469274	54407
SLC38A2	daporinad	-0.0227719	0.656808	54407
SLC38A2	darinaparsin	0.0366724	0.619393	54407
SLC38A2	dasatinib	-0.164669	5.6535e-05	54407
SLC38A2	decitabine	0.0120161	0.774814	54407
SLC38A2	dexamethasone	0.058591	0.174558	54407
SLC38A2	dinaciclib	0.149644	0.00754735	54407
SLC38A2	docetaxel	0.0759852	0.223471	54407
SLC38A2	doxorubicin	0.0630773	0.101028	54407
SLC38A2	elocalcitol	0.0864012	0.0277187	54407
SLC38A2	entinostat	0.155152	4.6415e-05	54407
SLC38A2	epigallocatechin-3-monogallate	0.0143047	0.792473	54407
SLC38A2	erastin	-0.0609589	0.162577	54407
SLC38A2	erismodegib	-0.0269318	0.768498	54407
SLC38A2	erlotinib	-0.086957	0.0456135	54407
SLC38A2	etomoxir	-0.0167096	0.97986	54407
SLC38A2	etoposide	0.047179	0.236265	54407
SLC38A2	fingolimod	0.0921174	0.0203003	54407
SLC38A2	fluorouracil	-0.0103593	0.811463	54407
SLC38A2	fluvastatin	-0.120486	0.00917311	54407
SLC38A2	foretinib	0.00199281	0.971581	54407
SLC38A2	fulvestrant	0.045975	0.921131	54407
SLC38A2	fumonisin B1	-0.0867564	0.0958966	54407
SLC38A2	gefitinib	-0.0660688	0.185564	54407
SLC38A2	gemcitabine	0.0517533	0.2149	54407
SLC38A2	gossypol	0.0664024	0.107006	54407
SLC38A2	hyperforin	-0.015468	0.902403	54407
SLC38A2	ibrutinib	0.0355307	0.58293	54407
SLC38A2	ifosfamide	-0.0102566	0.969483	54407
SLC38A2	imatinib	-0.0170125	0.726768	54407
SLC38A2	importazole	-0.0318227	0.641613	54407
SLC38A2	indisulam	0.0306026	0.476563	54407
SLC38A2	isoevodiamine	0.0278482	0.495556	54407
SLC38A2	isoliquiritigenin	0.118857	0.168916	54407
SLC38A2	isonicotinohydroxamic acid	0.0257636	0.992739	54407
SLC38A2	istradefylline	-0.000511183	0.998323	54407
SLC38A2	itraconazole	-0.0572511	0.40305	54407
SLC38A2	lapatinib	-0.0106787	0.84068	54407
SLC38A2	lenvatinib	-0.0160234	0.771347	54407
SLC38A2	leptomycin B	0.03323	0.403127	54407
SLC38A2	linifanib	-0.00640322	0.886406	54407
SLC38A2	linsitinib	0.0559086	0.209411	54407
SLC38A2	lomeguatrib	-0.00502961	0.946154	54407
SLC38A2	lovastatin	-0.0856728	0.0715576	54407
SLC38A2	manumycin A	0.123299	0.00118541	54407
SLC38A2	marinopyrrole A	0.0822353	0.110616	54407
SLC38A2	masitinib	-0.0132367	0.786144	54407
SLC38A2	methotrexate	0.00628242	0.894869	54407
SLC38A2	methylstat	0.0147517	0.791144	54407
SLC38A2	mitomycin	0.0789495	0.0445099	54407
SLC38A2	momelotinib	-0.00145769	0.975723	54407
SLC38A2	myricetin	0.00155758	0.991172	54407
SLC38A2	myriocin	-0.0896234	0.856289	54407
SLC38A2	nakiterpiosin	0.0231513	0.583434	54407
SLC38A2	narciclasine	0.0469374	0.24197	54407
SLC38A2	navitoclax	0.0581446	0.183394	54407
SLC38A2	necrostatin-1	0.0237135	0.655004	54407
SLC38A2	necrostatin-7	0.0753302	0.0927565	54407
SLC38A2	necrosulfonamide	0.0812869	0.0929645	54407
SLC38A2	nelarabine	-0.00696238	0.988928	54407
SLC38A2	neopeltolide	0.0271166	0.812721	54407
SLC38A2	neratinib	0.005233	0.926007	54407
SLC38A2	neuronal differentiation inducer III	0.124335	0.00117813	54407
SLC38A2	niclosamide	0.0159432	0.757315	54407
SLC38A2	nilotinib	0.0354679	0.683968	54407
SLC38A2	nintedanib	-0.0197632	0.76286	54407
SLC38A2	nutlin-3	0.077355	0.0589533	54407
SLC38A2	obatoclax	0.0211273	0.621182	54407
SLC38A2	olaparib	-0.0530558	0.204543	54407
SLC38A2	oligomycin A	0.0298241	0.489703	54407
SLC38A2	omacetaxine mepesuccinate	0.0406042	0.401758	54407
SLC38A2	ouabain	-0.0510174	0.197821	54407
SLC38A2	paclitaxel	0.0100421	0.820794	54407
SLC38A2	palmostatin B	0.00409203	0.981818	54407
SLC38A2	pandacostat	0.00678055	0.90176	54407
SLC38A2	panobinostat	0.130977	0.000491474	54407
SLC38A2	parbendazole	0.0397602	0.311683	54407
SLC38A2	parthenolide	0.0630239	0.260283	54407
SLC38A2	pazopanib	-0.0101652	0.82515	54407
SLC38A2	pevonedistat	-0.0274964	0.527619	54407
SLC38A2	phloretin	0.00759881	0.869292	54407
SLC38A2	pifithrin-alpha	0.00248769	0.97955	54407
SLC38A2	pifithrin-mu	0.166009	1.6165e-05	54407
SLC38A2	piperlongumine	0.127041	0.000761738	54407
SLC38A2	pitstop2	0.0139675	0.956275	54407
SLC38A2	pluripotin	-0.0408948	0.437612	54407
SLC38A2	procarbazine	0.0121812	0.961813	54407
SLC38A2	prochlorperazine	0.0595496	0.201526	54407
SLC38A2	purmorphamine	0.0589322	0.216417	54407
SLC38A2	pyrazolanthrone	-0.118412	0.00846327	54407
SLC38A2	quizartinib	-0.0353918	0.582555	54407
SLC38A2	regorafenib	0.030246	0.580451	54407
SLC38A2	rigosertib	0.0330302	0.431733	54407
SLC38A2	ruxolitinib	-0.108663	0.00765739	54407
SLC38A2	salermide	0.0115748	0.930667	54407
SLC38A2	saracatinib	-0.124954	0.00341801	54407
SLC38A2	selumetinib	-0.0277954	0.622153	54407
SLC38A2	semagacestat	0.00365777	0.988807	54407
SLC38A2	serdemetan	0.082828	0.0424182	54407
SLC38A2	sildenafil	0.030136	0.823783	54407
SLC38A2	silmitasertib	-0.0347158	0.700662	54407
SLC38A2	simvastatin	-0.0958682	0.0739688	54407
SLC38A2	sirolimus	0.0286894	0.504085	54407
SLC38A2	sitagliptin	-0.0724964	0.997718	54407
SLC38A2	skepinone-L	0.100294	0.108099	54407
SLC38A2	sorafenib	0.0198343	0.687216	54407
SLC38A2	sotrastaurin	0.10354	0.0268786	54407
SLC38A2	spautin-1	0.000100089	0.998561	54407
SLC38A2	staurosporine	-0.0240414	0.890884	54407
SLC38A2	sunitinib	-0.0441787	0.29867	54407
SLC38A2	tacedinaline	0.0841635	0.0755257	54407
SLC38A2	tacrolimus	0.0357039	0.440758	54407
SLC38A2	tamatinib	-0.110386	0.0883041	54407
SLC38A2	tamoxifen	0.049968	0.453033	54407
SLC38A2	tandutinib	0.00667457	0.900584	54407
SLC38A2	tanespimycin	-0.0232723	0.69321	54407
SLC38A2	temozolomide	-0.015094	0.854055	54407
SLC38A2	temsirolimus	-0.0188387	0.800546	54407
SLC38A2	teniposide	0.0377365	0.519281	54407
SLC38A2	thalidomide	-0.0464861	0.830212	54407
SLC38A2	tigecycline	0.120857	0.0407715	54407
SLC38A2	tipifarnib-P1	0.0594842	0.141004	54407
SLC38A2	tipifarnib-P2	0.0178909	0.779592	54407
SLC38A2	tivantinib	0.0851304	0.146772	54407
SLC38A2	tivozanib	0.00443194	0.944295	54407
SLC38A2	topotecan	0.0824186	0.0314654	54407
SLC38A2	tosedostat	-0.0520203	0.243099	54407
SLC38A2	tozasertib	-0.110079	0.542892	54407
SLC38A2	trametinib	-0.0261267	0.778681	54407
SLC38A2	tretinoin	0.0350256	0.431627	54407
SLC38A2	triazolothiadiazine	0.0748637	0.0493143	54407
SLC38A2	trifluoperazine	0.0304912	0.598159	54407
SLC38A2	triptolide	0.031671	0.450633	54407
SLC38A2	tubastatin A	0.0696798	0.274524	54407
SLC38A2	valdecoxib	0.0698056	0.0873683	54407
SLC38A2	vandetanib	-0.0489913	0.350734	54407
SLC38A2	veliparib	-0.0282925	0.7544	54407
SLC38A2	vemurafenib	0.0152608	0.8255	54407
SLC38A2	vincristine	0.0834608	0.025752	54407
SLC38A2	vorapaxar	0.0171494	0.758808	54407
SLC38A2	vorinostat	0.119637	0.00182285	54407
SLC38A2	zebularine	-0.0447436	0.283752	54407
