# Supplementary material for: Panoramic analysis of the biological function and clinical value of SLC38A2 in human cancers: a study based on pan-cancer and single-cell analysis
Source: Front Genet. 2025 Sep 17;16:1658299. doi: 10.3389/fgene.2025.1658299 (PMC12483874; doi:10.3389/fgene.2025.1658299)
Supplement: Supplementary file 2 [file Table3.xlsx]

## Sheet: SheetName
symbol	drug	cor	fdr	entrez
SLC38A2	(5Z)-7-Oxozeaenol	-0.0257793	0.578039	54407
SLC38A2	17-AAG	-0.186267	2.16776e-07	54407
SLC38A2	5-Fluorouracil	0.0420076	0.27047	54407
SLC38A2	681640	-0.108865	0.0454516	54407
SLC38A2	A-443654	-0.0979721	0.485495	54407
SLC38A2	A-770041	-0.0601572	0.467267	54407
SLC38A2	AC220	0.0278064	0.598589	54407
SLC38A2	AG-014699	-0.108464	0.00707201	54407
SLC38A2	AICAR	-0.00525154	0.910092	54407
SLC38A2	AKT inhibitor VIII	-0.136514	0.000835783	54407
SLC38A2	AMG-706	-0.090902	0.0722617	54407
SLC38A2	AP-24534	0.0017423	0.973302	54407
SLC38A2	AR-42	0.13471	0.000129058	54407
SLC38A2	AS601245	-0.163334	0.000124176	54407
SLC38A2	AS605240	0.0597707	0.15671	54407
SLC38A2	AT-7519	0.0211581	0.587125	54407
SLC38A2	ATRA	0.0119091	0.845165	54407
SLC38A2	AUY922	-0.147933	0.000434074	54407
SLC38A2	AZ628	-0.0990803	0.160079	54407
SLC38A2	AZD6482	0.0155687	0.78902	54407
SLC38A2	AZD7762	0.024699	0.579231	54407
SLC38A2	AZD8055	0.0362947	0.384802	54407
SLC38A2	Afatinib	-0.0842807	0.0213116	54407
SLC38A2	Axitinib	-0.0761703	0.110028	54407
SLC38A2	BAY 61-3606	0.0177782	0.698915	54407
SLC38A2	BEZ235	-0.109316	0.0105438	54407
SLC38A2	BHG712	0.103133	0.00394638	54407
SLC38A2	BI-2536	-0.155893	0.0712239	54407
SLC38A2	BIRB 0796	-0.0734736	0.129881	54407
SLC38A2	BIX02189	0.0535595	0.154284	54407
SLC38A2	BMS-509744	-0.159667	0.0500845	54407
SLC38A2	BMS-536924	-0.0175185	0.840377	54407
SLC38A2	BMS-708163	-0.0497181	0.223102	54407
SLC38A2	BMS-754807	-0.0396518	0.480453	54407
SLC38A2	BMS345541	0.087127	0.0152944	54407
SLC38A2	BX-795	-0.0617529	0.165989	54407
SLC38A2	BX-912	0.0570983	0.116923	54407
SLC38A2	Belinostat	0.0954708	0.00942858	54407
SLC38A2	Bexarotene	-0.0620753	0.327317	54407
SLC38A2	Bicalutamide	-0.0857375	0.0409715	54407
SLC38A2	Bleomycin	-0.125775	0.00518619	54407
SLC38A2	Bleomycin (50 uM)	-0.246062	7.77973e-13	54407
SLC38A2	Bortezomib	-0.155164	0.0185264	54407
SLC38A2	Bosutinib	-0.105242	0.0176485	54407
SLC38A2	Bryostatin 1	-0.0468894	0.367768	54407
SLC38A2	CAL-101	0.0993552	0.00688218	54407
SLC38A2	CAY10603	0.10954	0.00202109	54407
SLC38A2	CCT007093	-0.0672064	0.112537	54407
SLC38A2	CCT018159	-0.155492	0.000319708	54407
SLC38A2	CEP-701	0.0404667	0.342777	54407
SLC38A2	CGP-082996	-0.110876	0.168832	54407
SLC38A2	CGP-60474	-0.136874	0.054377	54407
SLC38A2	CH5424802	-0.0981368	0.0369938	54407
SLC38A2	CHIR-99021	0.0104084	0.81642	54407
SLC38A2	CI-1040	-0.0225705	0.646622	54407
SLC38A2	CMK	-0.0457616	0.714392	54407
SLC38A2	CP466722	0.0754965	0.036553	54407
SLC38A2	CP724714	0.0232994	0.711589	54407
SLC38A2	CUDC-101	0.0959122	0.00846655	54407
SLC38A2	CX-5461	0.0155459	0.705148	54407
SLC38A2	Camptothecin	-0.0493629	0.270276	54407
SLC38A2	Cetuximab	-0.0566042	0.168743	54407
SLC38A2	Cisplatin	-0.106841	0.0154018	54407
SLC38A2	Crizotinib	-0.138	0.139247	54407
SLC38A2	Cyclopamine	-0.0324992	0.797098	54407
SLC38A2	Cytarabine	-0.0790847	0.0877281	54407
SLC38A2	DMOG	-0.000194728	0.997542	54407
SLC38A2	Dabrafenib	0.113537	0.00387593	54407
SLC38A2	Dasatinib	-0.128919	0.0411229	54407
SLC38A2	Docetaxel	-0.250327	2.81731e-12	54407
SLC38A2	Doxorubicin	-0.117369	0.020443	54407
SLC38A2	EHT 1864	-0.0412859	0.534286	54407
SLC38A2	EKB-569	0.00608263	0.900652	54407
SLC38A2	EX-527	0.00907919	0.948548	54407
SLC38A2	Elesclomol	-0.139001	0.000548343	54407
SLC38A2	Embelin	-0.08125	0.106797	54407
SLC38A2	Epothilone B	-0.171779	7.1454e-05	54407
SLC38A2	Erlotinib	-0.0992306	0.165053	54407
SLC38A2	Etoposide	-0.10633	0.0114708	54407
SLC38A2	FH535	-0.0363373	0.473009	54407
SLC38A2	FK866	0.0350735	0.361437	54407
SLC38A2	FMK	0.00311952	0.973714	54407
SLC38A2	FR-180204	0.0365325	0.503288	54407
SLC38A2	FTI-277	-0.115426	0.00342987	54407
SLC38A2	Foretinib	-0.0100706	0.839637	54407
SLC38A2	GDC0449	-0.0528381	0.560044	54407
SLC38A2	GDC0941	-0.0191759	0.774962	54407
SLC38A2	GNF-2	-0.0483606	0.844008	54407
SLC38A2	GSK-650394	-0.129559	0.0142837	54407
SLC38A2	GSK1070916	0.0847124	0.0210522	54407
SLC38A2	GSK1904529A	-0.0766975	0.0803065	54407
SLC38A2	GSK2126458	0.082419	0.0264702	54407
SLC38A2	GSK269962A	-0.0574799	0.237557	54407
SLC38A2	GSK429286A	0.0314043	0.482964	54407
SLC38A2	GSK690693	0.122163	0.000644903	54407
SLC38A2	GW 441756	-0.0310024	0.886398	54407
SLC38A2	GW-2580	0.0290089	0.948113	54407
SLC38A2	GW843682X	-0.13391	0.0753589	54407
SLC38A2	Gefitinib	-0.116049	0.00312921	54407
SLC38A2	Gemcitabine	-0.130934	0.0020686	54407
SLC38A2	Genentech Cpd 10	0.0394512	0.308643	54407
SLC38A2	HG-5-113-01	-0.0608374	0.392297	54407
SLC38A2	HG-5-88-01	-0.0493197	0.745286	54407
SLC38A2	HG-6-64-1	-0.0574341	0.21777	54407
SLC38A2	I-BET-762	0.150085	1.2778e-05	54407
SLC38A2	IOX2	-0.00138717	0.988541	54407
SLC38A2	IPA-3	0.00266535	0.955601	54407
SLC38A2	Imatinib	-0.0266288	0.883782	54407
SLC38A2	Ispinesib Mesylate	0.00542273	0.896684	54407
SLC38A2	JNJ-26854165	-0.0994097	0.0246183	54407
SLC38A2	JNK Inhibitor VIII	-0.129999	0.00107542	54407
SLC38A2	JNK-9L	-0.0515585	0.344047	54407
SLC38A2	JQ1	0.0368823	0.409239	54407
SLC38A2	JQ12	-0.0142456	0.828736	54407
SLC38A2	JW-7-24-1	0.12878	0.00024439	54407
SLC38A2	JW-7-52-1	-0.15101	0.0477757	54407
SLC38A2	KIN001-055	-0.0203539	0.793643	54407
SLC38A2	KIN001-102	0.0899092	0.0113195	54407
SLC38A2	KIN001-135	0.0126385	0.930041	54407
SLC38A2	KIN001-236	0.086539	0.0182939	54407
SLC38A2	KIN001-244	0.0621953	0.096183	54407
SLC38A2	KIN001-260	0.0948512	0.00838583	54407
SLC38A2	KIN001-266	0.0870838	0.0480844	54407
SLC38A2	KIN001-270	0.0571014	0.150507	54407
SLC38A2	KU-55933	0.00387967	0.967324	54407
SLC38A2	LAQ824	0.0726252	0.065093	54407
SLC38A2	LFM-A13	-0.0306247	0.578818	54407
SLC38A2	LY317615	0.0298957	0.525065	54407
SLC38A2	Lapatinib	-0.0855995	0.176812	54407
SLC38A2	Lenalidomide	-0.0452458	0.534967	54407
SLC38A2	Linifanib	0.0212125	0.727608	54407
SLC38A2	Lisitinib	0.0171105	0.831674	54407
SLC38A2	MG-132	-0.0936424	0.24256	54407
SLC38A2	MK-2206	0.0638701	0.197278	54407
SLC38A2	MLN4924	-0.153272	0.00183913	54407
SLC38A2	MP470	0.0449588	0.30743	54407
SLC38A2	MPS-1-IN-1	-0.000678224	0.988467	54407
SLC38A2	MS-275	0.0384227	0.678455	54407
SLC38A2	Masitinib	0.0699556	0.0632348	54407
SLC38A2	Methotrexate	0.0596264	0.116403	54407
SLC38A2	Midostaurin	-0.136061	0.000664652	54407
SLC38A2	Mitomycin C	-0.0740505	0.115902	54407
SLC38A2	NG-25	0.0944355	0.0083131	54407
SLC38A2	NPK76-II-72-1	0.10733	0.00216591	54407
SLC38A2	NSC-207895	0.0421068	0.362572	54407
SLC38A2	NSC-87877	-0.0845655	0.0997825	54407
SLC38A2	NU-7441	0.00513771	0.964206	54407
SLC38A2	Navitoclax	0.16344	5.93972e-06	54407
SLC38A2	Nilotinib	-0.0136857	0.826191	54407
SLC38A2	Nutlin-3a (-)	0.0350993	0.491661	54407
SLC38A2	OSI-027	0.101158	0.00473169	54407
SLC38A2	OSI-930	0.0534184	0.175486	54407
SLC38A2	OSU-03012	-0.108632	0.0122101	54407
SLC38A2	Obatoclax Mesylate	-0.0787639	0.0743389	54407
SLC38A2	Olaparib	-0.12639	0.0015617	54407
SLC38A2	PAC-1	0.119456	0.00231434	54407
SLC38A2	PD-0325901	-0.0245346	0.574368	54407
SLC38A2	PD-0332991	-0.0767019	0.120116	54407
SLC38A2	PD-173074	-0.037957	0.80477	54407
SLC38A2	PF-4708671	-0.0018028	0.993614	54407
SLC38A2	PF-562271	-0.0680987	0.194377	54407
SLC38A2	PFI-1	0.00185465	0.978575	54407
SLC38A2	PHA-665752	-0.0454098	0.76646	54407
SLC38A2	PHA-793887	0.0696237	0.0512446	54407
SLC38A2	PI-103	0.0914835	0.0110943	54407
SLC38A2	PIK-93	0.116836	0.000844821	54407
SLC38A2	PLX4720	0.102514	0.00772216	54407
SLC38A2	Paclitaxel	-0.213991	0.00720887	54407
SLC38A2	Parthenolide	-0.0465941	0.671081	54407
SLC38A2	Pazopanib	-0.0915634	0.057175	54407
SLC38A2	Phenformin	0.0844802	0.0219571	54407
SLC38A2	Pyrimethamine	-0.0583419	0.617861	54407
SLC38A2	QL-VIII-58	-0.125279	0.0482581	54407
SLC38A2	QL-X-138	0.0878598	0.0160297	54407
SLC38A2	QL-XI-92	0.0399773	0.294242	54407
SLC38A2	QL-XII-47	0.0208248	0.640684	54407
SLC38A2	QL-XII-61	0.156837	0.00591526	54407
SLC38A2	QS11	-0.0263074	0.708683	54407
SLC38A2	RDEA119	-0.0324466	0.413787	54407
SLC38A2	RO-3306	-0.194133	6.34715e-07	54407
SLC38A2	Rapamycin	-0.0475714	0.706848	54407
SLC38A2	Roscovitine	0.00823533	0.973059	54407
SLC38A2	Ruxolitinib	0.06797	0.147101	54407
SLC38A2	S-Trityl-L-cysteine	-0.103294	0.168123	54407
SLC38A2	SB 216763	-0.041273	0.417526	54407
SLC38A2	SB 505124	-0.0341286	0.666298	54407
SLC38A2	SB52334	0.0458545	0.337416	54407
SLC38A2	SB590885	0.0781851	0.0929366	54407
SLC38A2	SGC0946	-0.0329486	0.562991	54407
SLC38A2	SL 0101-1	-0.0960887	0.188501	54407
SLC38A2	SN-38	-0.0795862	0.0528735	54407
SLC38A2	SNX-2112	0.0114624	0.783878	54407
SLC38A2	STF-62247	0.0883316	0.0237253	54407
SLC38A2	Salubrinal	0.0714474	0.39447	54407
SLC38A2	Saracatinib	-0.0821187	0.3116	54407
SLC38A2	Shikonin	-0.0454255	0.396686	54407
SLC38A2	Sorafenib	-0.0446335	0.708679	54407
SLC38A2	Sunitinib	-0.100782	0.146082	54407
SLC38A2	T0901317	0.000836465	0.986726	54407
SLC38A2	TAE684	-0.2025	0.00432556	54407
SLC38A2	TAK-715	0.0528677	0.156066	54407
SLC38A2	TG101348	0.103917	0.00341292	54407
SLC38A2	TGX221	-0.0583581	0.383292	54407
SLC38A2	THZ-2-102-1	0.0816001	0.0245401	54407
SLC38A2	THZ-2-49	0.100337	0.00580984	54407
SLC38A2	TL-1-85	0.0871326	0.0159368	54407
SLC38A2	TL-2-105	0.0383023	0.328178	54407
SLC38A2	TPCA-1	0.135256	0.000101081	54407
SLC38A2	TW 37	-0.057266	0.202967	54407
SLC38A2	Talazoparib	-0.0660736	0.128944	54407
SLC38A2	Tamoxifen	-0.0887944	0.286768	54407
SLC38A2	Temozolomide	-0.0582984	0.360643	54407
SLC38A2	Temsirolimus	-0.0593823	0.212482	54407
SLC38A2	Thapsigargin	-0.137406	0.00335102	54407
SLC38A2	Tipifarnib	-0.0878641	0.100356	54407
SLC38A2	Tivozanib	-0.0218084	0.747074	54407
SLC38A2	Trametinib	-0.110835	0.00229627	54407
SLC38A2	Tubastatin A	0.0924211	0.00955367	54407
SLC38A2	UNC0638	0.0924939	0.00845164	54407
SLC38A2	UNC1215	-0.0431194	0.403076	54407
SLC38A2	VNLG/124	0.0300657	0.50224	54407
SLC38A2	VX-11e	-0.000701788	0.991562	54407
SLC38A2	VX-680	-0.106134	0.204856	54407
SLC38A2	VX-702	-0.0114922	0.97081	54407
SLC38A2	Veliparib	-0.0898644	0.141459	54407
SLC38A2	Vinblastine	-0.120546	0.00268543	54407
SLC38A2	Vinorelbine	-0.146956	0.00127758	54407
SLC38A2	Vorinostat	0.108107	0.0030541	54407
SLC38A2	WH-4-023	-0.0846306	0.259689	54407
SLC38A2	WZ-1-84	-0.150993	0.0262604	54407
SLC38A2	WZ3105	0.0740603	0.0397307	54407
SLC38A2	XAV939	-0.153455	3.116e-05	54407
SLC38A2	XL-184	-0.0322419	0.516935	54407
SLC38A2	XMD11-85h	-0.0564777	0.739012	54407
SLC38A2	XMD13-2	0.0498569	0.179545	54407
SLC38A2	XMD14-99	0.00431832	0.923997	54407
SLC38A2	XMD15-27	-0.0536478	0.246649	54407
SLC38A2	XMD8-85	-0.0411063	0.648801	54407
SLC38A2	XMD8-92	-0.0119102	0.938998	54407
SLC38A2	Y-39983	0.0535311	0.163085	54407
SLC38A2	YK 4-279	-0.209797	7.80816e-07	54407
SLC38A2	YM155	-0.00983362	0.887759	54407
SLC38A2	YM201636	0.08354	0.0222817	54407
SLC38A2	Z-LLNle-CHO	-0.130653	0.0479468	54407
SLC38A2	ZG-10	0.00597553	0.947097	54407
SLC38A2	ZM-447439	-0.0405363	0.402281	54407
SLC38A2	ZSTK474	0.0956387	0.00793062	54407
SLC38A2	Zibotentan	-0.0158018	0.968094	54407
SLC38A2	piperlongumine	-0.124601	0.00134401	54407
SLC38A2	rTRAIL	-0.0353626	0.644978	54407
SLC38A2	selumetinib	-0.0207824	0.616378	54407
